# Supplementary material for: Can Vaccination Trigger Autoimmune Disorders? A Meta-Analysis
Source: Vaccines (Basel). 2021 Jul 25;9(8):821. doi: 10.3390/vaccines9080821 (PMC8402438; doi:10.3390/vaccines9080821)
Supplement: Supplementary file 1 [file vaccines-09-00821-s001.zip]

Archive with 1 entries (1 files):
- vaccines-1279255-supplementary.pdf
